# Supplementary material for: Effects of different serum conditions on osteogenic differentiation of human adipose stem cells in vitro
Source: Stem Cell Res Ther. 2013 Feb 15;4(1):17. doi: 10.1186/scrt165 (PMC3706769; doi:10.1186/scrt165)
Supplement: Additional file 1 — RegES medium. Complete formulation for RegES medium. [file scrt165-S1.XLS]

## Sheet: Sheet1
Component	Concentration (mg/l)	Manufacturer
Fatty acids *
Linoleic acid	1	Cayman Chemicals
Arachidonic acid	1	Cayman Chemicals
Oleic acid	1	Sigma-Aldrich
Amino acids
Glycine	53	Sigma-Aldrich
L-histidine	183	Sigma-Aldrich
L-isoleucine	615	Sigma-Aldrich
L-methionine	44	Sigma-Aldrich
L-phenylalanine	336	Sigma-Aldrich
L-proline	600	Sigma-Aldrich
L-hydroxyproline	15	Sigma-Aldrich
L-serine	162	Sigma-Aldrich
L-threonine	425	Sigma-Aldrich
L-tryptophan	82	Sigma-Aldrich
L-tyrosine	84	Sigma-Aldrich
L-valine	454	Sigma-Aldrich
Vitamins
Thiamine	9	Sigma-Aldrich
Retinol *	0.5	Sigma-Aldrich
Antioxidants
Glutathione	1.5	Sigma-Aldrich
Ascorbic acid	50	Sigma-Aldrich
Proteins
Human serum albumin	10000	Sigma-Aldrich
Insulin	10	Invitrogen
Transferrin	8	Sigma-Aldrich
FGF basic	0.008	R&D Systems
Activin A *	0.005	R&D Systems
Trace elements
Trace elements B	1:1000	Cellgro
Trace elements C	1:1000	Cellgro
Selenium	0.00001	Sigma-Aldrich
Other components
NEAA	0.01	Cambrex Bio Science
L-glutamine	2 mM	Invitrogen
β-mercaptoethanol	0.1 mM	Invitrogen
Basal medium: KnockOut DMEM (Invitrogen)
* Components added after optimization
