# Supplementary material for: Effects of different serum conditions on osteogenic differentiation of human adipose stem cells in vitro
Source: Stem Cell Res Ther. 2013 Feb 15;4(1):17. doi: 10.1186/scrt165 (PMC3706769; doi:10.1186/scrt165)
Supplement: Additional file 2 — Preliminary screening. Osteogenic medium (OM) compositions of the preliminary screening (all in HS medium). [file scrt165-S2.XLS]

## Sheet: Sheet1
			B-GP	AsA2-P	Dex		Oletetaan: b-GP yksin ei riitä luuerilaistukseen
		Control						b-GP tarvitaan mediumiin, ei siis testata AsA yksin tai Dex yksin
	Ryhmä 1.	AsA, ilman Dex	10 mM	50 uM				AsA tarvitaan luuerilaistukseen, mikä konsentraatio paras?
			10 mM	150 uM				Kuinka nouseva AsA vaikuttaa kun Dex laskee?
			10 mM	250 uM				Tarvitaanko Dexiä luuerilaistumiseen?
	Ryhmä 2.	Dex, ilman AsA	10 mM		100 nM
			10 mM		10 nM
			10 mM		5 nM
	Ryhmä 3.	Nouseva AsA, peittääkö korkean Dexin vaikutuksen?	10 mM	50 uM	100 nM*	sama kuin jo tutkittu
			10 mM	150 uM	100 nM
			10 mM	250 uM	100 nM
	Ryhmä 4.		10 mM	50 uM	10 nM
			10 mM	150 uM	10 nM*	sama kuin jo tutkittu
			10 mM	250 uM	10 nM
	Ryhmä 5.	Onko tämän ryhmän tulos eri kuin 1. ryhmän?	10 mM	50 uM	5 nM
			10 mM	150 uM	5 nM
			10 mM	250 uM	5 nM*	sama kuin jo tutkittu
	Ryhmä 6.		10 mM	50 uM	100 nM
			10 mM	150 uM	10 nM
			10 mM	250 uM	5 nM

## Sheet: Sheet3
		Control= 10 % HS +P/S medium
		OM1= 10 mM b-GP, 50 uM AsA2-P, 100 nM Dex (manussa: OM1)
		OM2= 10 mM b-GP, 50 uM AsA2-P, ---------------
		OM3= 10 mM b-GP, -------------------, 100 nM Dex
		OM4= 10 mM b-GP, 150 uM AsA2-P, 10 nM Dex (manussa: OM2, girolamo)
		OM5= 10 mM b-GP, 250 uM AsA2-P, 5 nM Dex (manussa: OM3)
		Control	10 % human serum (HS)-based medium
		OM1	50 µM L-ascorbic acid 2-phosphate, 10 mM β-glycerophosphate, 100 nM dexamethasone
		OM2	150 µM L-ascorbic acid 2-phosphate, 10 mM β-glycerophosphate, 10 nM dexamethasone
		OM3	250 µM L-ascorbic acid 2-phosphate, 10 mM β-glycerophosphate, 5 nM dexamethasone
		OM4	50 µM L-ascorbic acid 2-phosphate, 10 mM β-glycerophosphate
		OM5	10 mM β-glycerophosphate, 100 nM dexamethasone

## Sheet: Sheet2
Medium	Components
MM	10 % human serum (HS)-based medium
OM1	50 µM AsA2-P, 10 mM β-GP, 100 nM Dex
OM2	150 µM AsA2-P, 10 mM β-GP, 10 nM Dex
OM3	250 µM AsA2-P, 10 mM β-GP, 5 nM Dex
OM4	50 µM AsA2-P, 10 mM β-GP
OM5	10 mM β-GP, 100 nM Dex
